# Supplementary material for: Association of ABO blood groups with venous thrombosis recurrence in middle-aged patients: insights from a weighted Cox analysis dedicated to ambispective design
Source: BMC Med Res Methodol. 2023 Apr 22;23:99. doi: 10.1186/s12874-023-01915-7 (PMC10122291; doi:10.1186/s12874-023-01915-7)
Supplement: Supplementary file 2 — Additional file 2. [file 12874_2023_1915_MOESM2_ESM.xlsx]

## Sheet: Feuil1
Supplementary Table S4: Associations with VT recurrence according to a censored time of follow-up, in MARTHA Ambispective avec MEGA
	Censoring after 1 year of follow-up
	MARTHA N=1,504		MEGA N=1,248		META-ANALYSIS N=2,752
	109 recurrences		92 recurrences		201 recurrences
Variables	HR (95%CI)	P	HR (95%CI)	P	HR (95%CI)	P
Gender (Men)	0.94 (0.60-1.45)	0.766	2.33 (1.42-3.84)	8.8x10-4	1.39 (0.98-1.98)	0.066
Age at the first VT (10 years increase)	1.14 (0.99-1.31)	0.074	0.89 (0.75-1.06)	0.202	1.03 (0.91-1.17)	0.600
Type of the first VT (DVT)	1.25 (0.76-2.06)	0.373	1.41 (0.91-2.20)	0.127	1.34 (0.98-1.83)	0.068
Characteristic of the first VT (Provoked)	0.59 (0.38-0.94)	0.026	0.59 (0.37-0.93)	0.024	0.59 (0.43-0.82)	0.001
ABO haplotypes
A1	1.06 (0.78-1.44)	0.714	1.33 (0.94-1.87)	0.109	1.17 (0.92-1.50)	0.203
A2	1.19 (0.70-2.00)	0.524	1.05 (0.59-1.86)	0.868	1.12 (0.75-1.68)	0.578
O1	Reference		Reference		Reference
O2	1.30 (0.52-3.26)	0.578	1.05 (0.33-3.37)	0.933	1.20 (0.53-2.73)	0.669
B	1.05 (0.67-1.65)	0.815	0.94 (0.52-1.67)	0.825	1.01 (0.67-1.52)	0.965
	Censoring after 2 years of follow-up
	MARTHA N=1,504		MEGA N=1,248		META-ANALYSIS N=2,752
	178 recurrences		169 recurrences		347 recurrences
Variables	HR (95%CI)	P	HR (95%CI)	P	HR (95%CI)	P
Gender (Men)	1.23 (0.87-1.73)	0.240	1.95 (1.37-2.77)	2.2x10-4	1.54 (1.20-1.97)	7.4x10-4
Age at the first VT (10 years increase)	1.11 (0.90-1.38)	0.063	0.96 (0.84-1.09)	0.534	1.00 (0.91-1.10)	0.997
Type of the first VT (DVT)	1.41 (0.93-2.14)	0.110	1.39 (1.01-1.93)	0.046	1.40 (1.11-1.76)	0.004
Characteristic of the first VT (Provoked)	0.66 (0.46-0.95)	0.027	0.68 (0.49-0.96)	0.028	0.67 (0.53-0.85)	0.001
ABO haplotypes
A1	1.07 (0.84-1.37)	0.591	1.28 (0.99-1.65)	0.062	1.17 (0.97-1.40)	0.096
A2	1.27 (0.85-1.91)	0.247	1.26 (0.85-1.87)	0.257	1.27 (0.96-1.67)	0.099
O1	Reference		Reference		Reference
O2	1.58 (0.82-3.04)	0.171	0.97 (0.40-2.38)	0.947	1.33 (0.71-2.52)	0.375
B	0.85 (0.57-1.27)	0.427	1.03 (0.68-1.56)	0.886	0.93 (0.70-1.25)	0.641
	Censoring after 3 years of follow-up
	MARTHA N=1,504		MEGA N=1,248		META-ANALYSIS N=2,752
	236 recurrences		233 recurrences		469 recurrences
Variables	HR (95%CI)	P	HR (95%CI)	P	HR (95%CI)	P
Gender (Men)	1.50 (1.12-2.01)	0.007	1.81 (1.35-2.43)	8.6x10-5	1.64 (1.33-2.03)	3.2x10-6
Age at the first VT (10 years increase)	1.13 (1.02-1.24)	0.018	0.95 (0.85-1.06)	0.385	1.05 (0.97-1.13)	0.265
Type of the first VT (DVT)	1.45 (1.01-2.09)	0.043	1.26 (0.96-1.65)	0.101	1.33 (1.09-1.61)	0.004
Characteristic of the first VT (Provoked)	0.79 (0.58-1.08)	0.144	0.69 (0.52-0.92)	0.012	0.74 (0.60-0.90)	0.003
ABO haplotypes
A1	1.03 (0.83-1.27)	0.815	1.23 (0.99-1.53)	0.059	1.12 (0.96-1.31)	0.145
A2	1.22 (0.85-1.74)	0.283	1.18 (0.84-1.67)	0.334	1.20 (0.94-1.53)	0.146
O1	Reference		Reference		Reference
O2	1.34 (0.72-2.49)	0.359	0.66 (0.27-1.62)	0.366	1.06 (0.57-2.00)	0.849
B	0.83 (0.59-1.17)	0.287	1.01 (0.71-1.43)	0.977	0.91 (0.71-1.17)	0.475
	Censoring after 4 years of follow-up
	MARTHA N=1,504		MEGA N=1,248		META-ANALYSIS N=2,752
	270 recurrences		286 recurrences		556 recurrences
Variables	HR (95%CI)	P	HR (95%CI)	P	HR (95%CI)	P
Gender (Men)	1.58 (1.20-2.07)	0.001	1.80 (1.37-2.34)	1.7x10-5	1.69 (1.40-2.04)	5.9x10-8
Age at the first VT (10 years increase)	1.12 (1.03-1.23)	0.013	0.96 (0.87-1.06)	0.417	1.05 (0.97-1.12)	0.215
Type of the first VT (DVT)	1.44 (1.03-2.02)	0.033	1.34 (1.04-1.71)	0.021	1.37 (1.15-1.64)	3.7x10-4
Characteristic of the first VT (Provoked)	0.84 (0.62-1.12)	0.228	0.66 (0.51-0.86)	0.002	0.73 (0.61-0.88)	0.001
ABO haplotypes
A1	0.95 (0.78-1.16)	0.627	1.19 (0.98-1.45)	0.078	1.07 (0.93-1.23)	0.357
A2	1.17 (0.84-1.64)	0.353	1.18 (0.86-1.61)	0.304	1.18 (0.94-1.46)	0.151
O1	Reference		Reference		Reference
O2	1.14 (0.60-2.14)	0.691	0.73 (0.34-1.56)	0.421	0.95 (0.56-1.62)	0.849
B	0.80 (0.58-1.10)	0.166	1.03 (0.75-1.41)	0.851	0.91 (0.73-1.14)	0.400
	Censoring after 5 years of follow-up
	MARTHA N=1,504		MEGA N=1,248		META-ANALYSIS N=2,752
	301 recurrences		334 recurrences		635 recurrences
Variables	HR (95%CI)	P	HR (95%CI)	P	HR (95%CI)	P
Gender (Men)	1.49 (1.15-1.93)	0.002	1.83 (1.43-2.34)	1.7x10-6	1.66 (1.39-1.98)	1.3x10-8
Age at the first VT (10 years increase)	1.13 (1.04-1.23)	0.005	0.95 (0.87-1.04)	0.294	1.05 (0.98-1.12)	0.192
Type of the first VT (DVT)	1.40 (1.02-1.91)	0.036	1.19 (0.95-1.49)	0.126	1.26 (1.07-1.47)	0.005
Characteristic of the first VT (Provoked)	0.93 (0.70-1.23)	0.606	0.62 (0.49-0.79)	9.8x10-5	0.74 (0.62-0.87)	4.4x10-4
ABO haplotypes
A1	0.98 (0.81-1.19)	0.866	1.25 (1.04-1.50)	0.017	1.11 (0.98-1.27)	0.103
A2	1.13 (0.81-1.57)	0.470	1.18 (0.88-1.57)	0.268	1.16 (0.94-1.42)	0.166
O1	Reference		Reference		Reference
O2	1.13 (0.62-2.08)	0.689	0.90 (0.47-1.69)	0.734	1.01 (0.65-1.59)	0.957
B	0.91 (0.68-1.22)	0.532	1.06 (0.79-1.42)	0.700	0.98 (0.80-1.21)	0.868
This table illustrates the variations over time of the associations between clinical variables/ABO haplotypes and VT recurrence. Several times of censoring were considered: from one year to five years since the first VT. For each delay of follow-up (i.e. since the first VT), individuals with no VT recurrence before the dedicated delay were right censored and so considered as controls for VT recur…
